# Supplementary material for: Coordinated Evolution of Transcriptional and Post-Transcriptional Regulation for Mitochondrial Functions in Yeast Strains
Source: PLoS One. 2016 Apr 14;11(4):e0153523. doi: 10.1371/journal.pone.0153523 (PMC4831757; doi:10.1371/journal.pone.0153523)
Supplement: S1 Table — (XLSX) [file pone.0153523.s004.xlsx]

## Sheet: S1 Table
Chromosome	Start	End	Strand	Name	Type
gi|151941327|gb|AAFW02000160.1|	765	2837	-	YAL063C	Addition
gi|151941327|gb|AAFW02000160.1|	153015	153710	+	YAR027W	Addition
gi|151941327|gb|AAFW02000160.1|	156287	157000	+	YAR028W	Addition
gi|151941327|gb|AAFW02000160.1|	157442	158149	+	YAR031W	Addition
gi|151941327|gb|AAFW02000160.1|	187834	188430	+	YAR062W	Addition
gi|151943771|gb|AAFW02000089.1|	26462	27400	-	YCL049C	Extension
gi|151943771|gb|AAFW02000089.1|	176479	177861	-	YCR037C.t2	Addition
gi|151944640|gb|AAFW02000048.1|	60991	62153	-	YEL046C	Extension
gi|151944640|gb|AAFW02000048.1|	168238	168981	+	YER011W	Addition
gi|151944640|gb|AAFW02000048.1|	246941	247402	-	YER050C	Trimming
gi|151943931|gb|AAFW02000082.1|	2530	4428	-	YHL008C	Addition
gi|151943931|gb|AAFW02000082.1|	252134	253441	-	YHR118C	Extension
gi|151942998|gb|AAFW02000124.1|	166217	167331	-	YIL094C	Extension
gi|151942998|gb|AAFW02000124.1|	3118	5583	-	YIL169C	Addition
gi|151942998|gb|AAFW02000124.1|	343632	345494	-	YIR006C.t2	Addition
gi|151942998|gb|AAFW02000124.1|	358227	358922	+	YIR016W	Addition
gi|151942998|gb|AAFW02000124.1|	365038	368262	-	YIR019C	Addition
gi|151941465|gb|AAFW02000152.1|	22114	22752	+	YKL070W	Addition
gi|151941645|gb|AAFW02000151.1|	142280	143172	+	YKL081W	Addition
gi|151941465|gb|AAFW02000152.1|	1	326	+	YKL081W.t2	Addition
gi|151941465|gb|AAFW02000152.1|	373747	375123	-	YKR105C	Addition
gi|151940711|gb|AAFW02000176.1|	169726	170049	-	YFR026C	Addition
gi|151941761|gb|AAFW02000145.1|	240834	243263	+	YDL122W	Trimming
gi|151941761|gb|AAFW02000145.1|	886825	888228	+	YDR223W	Trimming
gi|151941761|gb|AAFW02000145.1|	1111872	1113960	-	YDR338C	Trimming
gi|151941761|gb|AAFW02000145.1|	1172230	1173164	+	YDR368W	Trimming
gi|151941761|gb|AAFW02000145.1|	1264928	1270377	+	YDR420W	Extension
gi|151941761|gb|AAFW02000145.1|	1338416	1340406	-	YDR458C	Trimming
gi|151943560|gb|AAFW02000099.1|	286958	288961	+	YGL113W	Trimming
gi|151943560|gb|AAFW02000099.1|	270012	271553	-	YGL122C	Addition
gi|151943560|gb|AAFW02000099.1|	198074	199611	+	YGL158W	Trimming
gi|151943560|gb|AAFW02000099.1|	77982	78971	+	YGL216W.t2	Addition
gi|151943388|gb|AAFW02000100.1|	127645	128088	-	YGR174C	Trimming
gi|151943388|gb|AAFW02000100.1|	348218	349987	-	YGR287C	Addition
gi|151945027|gb|AAFW02000040.1|	7683	10152	+	YJL051W	Trimming
gi|151945226|gb|AAFW02000038.1|	84628	85374	+	YJL062W.t2	Addition
gi|151945226|gb|AAFW02000038.1|	12737	14542	+	YJL095W.t2	Addition
gi|151945226|gb|AAFW02000038.1|	1	1850	-	YJL101C	Addition
gi|151944913|gb|AAFW02000044.1|	115836	117005	+	YJL159W	Addition
gi|151945027|gb|AAFW02000040.1|	296114	296407	+	YJR115W	Addition
gi|151945027|gb|AAFW02000040.1|	351870	352906	+	YJR141W	Extension
gi|151945027|gb|AAFW02000040.1|	355716	356570	-	YJR143C	Addition
gi|151945027|gb|AAFW02000040.1|	356838	357647	+	YJR144W	Extension
gi|151941111|gb|AAFW02000167.1|	111471	112942	+	YLL011W	Extension
gi|151941111|gb|AAFW02000167.1|	62672	63940	-	YLL031C.t2	Addition
gi|151941111|gb|AAFW02000167.1|	23561	24031	-	YLL050C	Trimming
gi|151941111|gb|AAFW02000167.1|	7321	9046	+	YLL058W	Trimming
gi|151941111|gb|AAFW02000167.1|	171631	177248	-	YLR024C	Extension
gi|151941111|gb|AAFW02000167.1|	233315	235943	+	YLR057W	Extension
gi|151940830|gb|AAFW02000171.1|	50190	51656	+	YLR324W	Addition
gi|151940830|gb|AAFW02000171.1|	57283	58174	+	YLR329W	Addition
gi|151940830|gb|AAFW02000171.1|	58504	60435	+	YLR330W	Addition
gi|151946031|gb|AAFW02000020.1|	218629	220359	+	YML017W	Extension
gi|151944264|gb|AAFW02000067.1|	492664	495793	+	YNL014W	Extension
gi|151944264|gb|AAFW02000067.1|	98721	100172	+	YNL239W	Trimming
gi|151945480|gb|AAFW02000030.1|	1679	5403	-	YOL155C	Addition
gi|151945802|gb|AAFW02000028.1|	401	1531	-	YOR388C	Addition
gi|151942518|gb|AAFW02000136.1|	3556	4683	-	YOR390W	Addition
gi|151942522|gb|AAFW02000135.1|	564695	565055	-	YPR010C-A	Addition
gi|151942522|gb|AAFW02000135.1|	814340	816209	-	YPR156C	Addition
gi|151944911|gb|AAFW02000045.1|	238	888	-	YEL076C	Addition
gi|151944608|gb|AAFW02000065.1|	642	1004	+	YLR461W	Addition
gi|151944605|gb|AAFW02000066.1|	400	1068	-	YNL334C	Addition
gi|151944605|gb|AAFW02000066.1|	1463	2290	+	YNL333W	Addition
gi|151944200|gb|AAFW02000078.1|	1547	2950	+	YHR215W	Addition
gi|151944200|gb|AAFW02000078.1|	3832	5403	+	YHR216W	Addition
gi|151943926|gb|AAFW02000085.1|	809	1915	-	YCR102C	Addition
gi|151943911|gb|AAFW02000088.1|	1850	2935	+	YCR105W	Addition
gi|151943911|gb|AAFW02000088.1|	3737	6235	+	YCR106W	Addition
gi|151943911|gb|AAFW02000088.1|	6669	7760	+	YCR107W	Addition
gi|151943231|gb|AAFW02000108.1|	183	707	-	YPR202W	Addition
gi|151943220|gb|AAFW02000113.1|	83	1678	-	YHR216W	Addition
gi|151942971|gb|AAFW02000134.1|	4113	4550	+	YPL275W	Addition
gi|151942971|gb|AAFW02000134.1|	3422	4042	+	YPL276W	Addition
gi|151942509|gb|AAFW02000141.1|	148	1749	+	g4834	Addition
gi|151942506|gb|AAFW02000142.1|	2087	3896	+	g4835	Addition
gi|151941419|gb|AAFW02000159.1|	6144	7925	-	YAL067C	Addition
gi|151941322|gb|AAFW02000164.1|	490	1620	-	YLR460C	Addition
gi|151940828|gb|AAFW02000172.1|	1350	2489	+	YFL062W	Addition
gi|151940819|gb|AAFW02000175.1|	101	1672	+	YFL055W	Addition
gi|151940819|gb|AAFW02000175.1|	1956	2624	-	YFL060C	Addition
gi|151940819|gb|AAFW02000175.1|	3005	3901	+	YFL059W	Addition
gi|151940656|gb|AAFW02000202.1|	1623	2804	+	YOR176W	Addition
gi|151945226|gb|AAFW02000038.1|	96029	97840	-	YJL056C	Addition
gi|151942998|gb|AAFW02000124.1|	365038	368262	-	g4796	Addition
