# Supplementary material for: Coordinated Evolution of Transcriptional and Post-Transcriptional Regulation for Mitochondrial Functions in Yeast Strains
Source: PLoS One. 2016 Apr 14;11(4):e0153523. doi: 10.1371/journal.pone.0153523 (PMC4831757; doi:10.1371/journal.pone.0153523)
Supplement: S2 Table — (XLSX) [file pone.0153523.s005.xlsx]

## Sheet: S2 Table
Up-regulation in YJM789	Biogical process	P value	Fold enrichment	Benjamini
mRNA	ribosome biogenesis (GO:0042254)	2.02622e-20	1.6882	4.11525e-17
	ribonucleoprotein complex biogenesis (GO:0022613)	2.78822e-18	1.60242	1.13257e-15
	RNA processing (GO:0006396)	1.293e-17	1.51158	4.37681e-15
	ncRNA metabolic process (GO:0034660)	5.51591e-17	1.58111	1.6004e-14
	mitochondrial translation (GO:0032543)	1.7113e-14	2.18515	4.34064e-12
	mitochondrion organization (GO:0007005)	6.96176e-13	1.61494	1.57114e-10
	macromolecular complex assembly (GO:0065003)	2.28907e-07	1.35532	3.32074e-05
	mitochondrial respiratory chain complex assembly (GO:0033108)	2.25547e-06	2.55241	0.000286263
	cellular macromolecular complex assembly (GO:0034622)	3.03363e-06	1.37044	0.000362364
	endonucleolytic cleavages during rRNA processing (GO:0000478)	3.40997e-06	2.12807	0.000384685
	RNA modification (GO:0009451)	4.01592e-06	1.61689	0.000407735
	protein complex biogenesis (GO:0070271)	0.000104444	1.34998	0.00918095
	ribosome assembly (GO:0042255)	0.000162129	1.68346	0.0130861
	oxidative phosphorylation (GO:0006119)	0.000650504	1.72663	0.0445497
	electron transport chain (GO:0022900)	0.00195279	1.73378	0.0482734
RFP	mitochondrial translation (GO:0032543)	2.40247e-27	3.74834	4.02654e-24
	mitochondrion organization (GO:0007005)	2.88008e-26	2.54106	2.41351e-23
	cellular respiration (GO:0045333)	6.32449e-11	2.64227	3.53328e-08
	oxidation reduction (GO:0055114)	1.45212e-08	1.72463	4.05626e-06
	electron transport chain (GO:0022900)	7.29483e-08	2.89099	1.74658e-05
	cell death (GO:0008219)	3.06139e-07	2.6828	5.70082e-05
	response to temperature stimulus (GO:0009266)	6.43225e-07	1.86802	9.79993e-05
	oxidative phosphorylation (GO:0006119)	2.34034e-06	2.52961	0.000326815
	cellular response to heat (GO:0034605)	3.44061e-06	1.91806	0.000443476
	response to heat (GO:0009408)	1.3655e-05	1.78246	0.00163337
	sterol biosynthetic process (GO:0016126)	4.26567e-05	2.71165	0.00445841
	response to abiotic stimulus (GO:0009628)	5.35771e-05	1.50523	0.00526828
	mitochondrial membrane organization (GO:0007006)	0.000234354	2.84264	0.0204627
	ion transport (GO:0006811)	0.000273539	1.61036	0.0215974
Down-regulation in YJM789	Biogical process	P value	Fold enrichment	Benjamini
mRNA	regulation of RNA metabolic process (GO:0051252)	2.16778e-16	1.54141	4.8539e-13
	phosphate metabolic process (GO:0006796)	4.68645e-12	1.6025	2.56116e-09
	regulation of transcription (GO:0045449)	4.93581e-10	1.33359	1.54138e-07
	endocytosis (GO:0006897)	1.6283e-09	1.95537	3.95495e-07
	membrane invagination (GO:0010324)	5.41292e-08	1.70735	1.18326e-05
	transcription (GO:0006350)	1.0081e-07	1.31261	2.00335e-05
	cell morphogenesis (GO:0000902)	2.60504e-07	1.62947	4.7454e-05
	cytokinesis (GO:0000910)	1.17037e-06	1.69869	0.000196783
	amine biosynthetic process (GO:0009309)	1.29068e-06	1.61341	0.00020151
	cell wall organization (GO:0007047)	1.59119e-06	1.44315	0.000231862
	cellular amino acid biosynthetic process (GO:0008652)	2.34161e-06	1.61731	0.000301058
	interphase (GO:0051325)	1.38905e-05	1.63243	0.00121386
	response to organic substance (GO:0010033)	1.86192e-05	1.50051	0.00156424
	establishment or maintenance of cell polarity (GO:0007163)	4.0332e-05	1.56058	0.00275145
	cytokinetic process (GO:0032506)	9.14246e-05	1.6125	0.00569411
	cell division (GO:0051301)	0.000113634	1.29372	0.00687676
	response to drug (GO:0042493)	0.000115001	1.52303	0.00677174
	cell separation during cytokinesis (GO:0000920)	0.000197673	2.6832	0.0113081
	response to osmotic stress (GO:0006970)	0.000243873	1.548	0.013578
	vesicle-mediated transport (GO:0016192)	0.00032904	1.25981	0.0178242
	regulation of translation (GO:0006417)	0.000338148	1.3932	0.0178705
	response to nutrient levels (GO:0031667)	0.000356187	1.68872	0.0183712
	filamentous growth (GO:0030447)	0.000371289	1.5069	0.0182806
	cellular response to nutrient levels (GO:0031669)	0.000371783	1.73166	0.0179016
	nitrogen compound biosynthetic process (GO:0044271)	0.000448907	1.27942	0.0211116
	cell growth (GO:0016049)	0.000491747	1.60678	0.0217043
	drug transport (GO:0015893)	0.000594269	2.322	0.0229374
	translational elongation (GO:0006414)	0.000683053	1.25831	0.0249986
	response to extracellular stimulus (GO:0009991)	0.000740422	1.63906	0.0266252
	ubiquitin-dependent endocytosis (GO:0070086)	0.000748374	3.09599	0.0264721
	cellular response to extracellular stimulus (GO:0031668)	0.000808942	1.67488	0.0281301
	regulation of small GTPase mediated signal transduction (GO:0051056)	0.000876743	1.77855	0.0299764
	regulation of cellular protein metabolic process (GO:0032268)	0.000918121	1.34006	0.0308869
	pseudohyphal growth (GO:0007124)	0.00107154	1.58984	0.0354137
	growth of unicellular organism as a thread of attached cells (GO:0070783)	0.00145902	1.52979	0.0465212
RFP	amine biosynthetic process (GO:0009309)	3.71097e-09	2.07314	3.2341e-06
	cellular amino acid biosynthetic process (GO:0008652)	2.1529e-08	2.05589	1.25083e-05
	monosaccharide catabolic process (GO:0046365)	7.05579e-06	2.35285	0.00245664
	glucose catabolic process (GO:0006007)	7.58414e-06	2.44335	0.00220077
	hexose catabolic process (GO:0019320)	9.70161e-06	2.36758	0.0024128
	tRNA aminoacylation (GO:0043039)	4.6569e-05	2.61787	0.0100951
	amino acid activation (GO:0043038)	4.6569e-05	2.61787	0.0100951
	tRNA aminoacylation for protein translation (GO:0006418)	4.6569e-05	2.61787	0.0100951
	alcohol catabolic process (GO:0046164)	4.97626e-05	2.16078	0.0095913
	glycolysis (GO:0006096)	6.21912e-05	2.66262	0.0107817
	aspartate family amino acid biosynthetic process (GO:0009067)	0.000139086	2.327	0.0217992
	cellular carbohydrate catabolic process (GO:0044275)	0.000252284	1.9977	0.0359854
