# Supplementary material for: Coordinated Evolution of Transcriptional and Post-Transcriptional Regulation for Mitochondrial Functions in Yeast Strains
Source: PLoS One. 2016 Apr 14;11(4):e0153523. doi: 10.1371/journal.pone.0153523 (PMC4831757; doi:10.1371/journal.pone.0153523)
Supplement: S3 Table — (XLSX) [file pone.0153523.s006.xlsx]

## Sheet: S3 Table
Gene	SNPs	AA changes
COX1	20	6
ATP8	0	0
ATP6	18	6
COB1	2	1
ATP9	0	0
VAR1	two indels;1 SNP	1 difference;17 insertion
I-SceI	0	0
COX2	22	1
Q0255	diverged a lot	diverged a lot
COX3	0	0
15S RNA	na	na
21S RNA	na	na
tRNA(UGG)	0	na
tRNA(UCA)	0	na
tRNA(UUC)	0	na
tRNA(UGA)	0	na
tRNA(UGU)	0	na
tRNA(GCA)	0	na
tRNA(GUG)	0	na
tRNA(UAA)	0	na
tRNA(UUG)	0	na
tRNA(UUU)	0	na
tRNA(UCU)	0	na
tRNA(UCC)	0	na
tRNA(GUC)	0	na
tRNA(GCU)	0	na
tRNA(ACG)	0	na
tRNA(UGC)	0	na
tRNA(GAU)	0	na
tRNA(GUA)	0	na
tRNA(GUU)	0	na
tRNA(CAU)	0	na
tRNA(GAA)	0	na
tRNA-Thr	0	na
tRNA(UAC)	0	na
tRNA(CAU)	0	na
