# Supplementary material for: Coordinated Evolution of Transcriptional and Post-Transcriptional Regulation for Mitochondrial Functions in Yeast Strains
Source: PLoS One. 2016 Apr 14;11(4):e0153523. doi: 10.1371/journal.pone.0153523 (PMC4831757; doi:10.1371/journal.pone.0153523)
Supplement: S4 Table — (XLSX) [file pone.0153523.s007.xlsx]

## Sheet: S4 Table
Gene ID	Symbol	BY4742	YJM789	Description
YDL065C	PEX19	Yes	Yes	PEroXisome related
YER050C	RSM18	Yes	No	Ribosomal Small subunit of Mitochondria
YNL239W	LAP3	Yes	No	Leucine AminoPeptidases
YOR103C	OST2	Yes	Yes	OligoSaccharylTransferase
