# Supplementary material for: Coordinated Evolution of Transcriptional and Post-Transcriptional Regulation for Mitochondrial Functions in Yeast Strains
Source: PLoS One. 2016 Apr 14;11(4):e0153523. doi: 10.1371/journal.pone.0153523 (PMC4831757; doi:10.1371/journal.pone.0153523)
Supplement: S5 Table — (XLSX) [file pone.0153523.s008.xlsx]

## Sheet: S5 Table
Gene ID	Symbol	BY4742	YJM789	Description
YNR051C	BRE5	Yes	Yes	Ubiquitin protease cofactor
YKR093W	PTR2	Yes	Yes	Peptide transport
YFR049W	YMR31	Yes	Yes	Yeast Mitochondrial Ribosomal protein
YBR016W	YBR016W	Yes	Yes	Tail-anchored plasma membrane protein
YLR059C	REX2	Yes	Yes	3'-5' RNA exonuclease
YDL188C	PPH22	Yes	Yes	Protein phosphatase
YOR298C-A	MBF1	Yes	Yes	Multiprotein bridging factor
YAL036C	RBG1	Yes	Yes	RiBosome interacting GTPase
YFR047C	BNA6	Yes	Yes	Quinolinate phosphoribosyl transferase
YGL203C	KEX1	Yes	Yes	Cell death protease
YIR012W	SQT1	Yes	Yes	Protein involved in 60S ribosomal subunit assembly or modification
YDL181W	INH1	Yes	Yes	Protein that inhibits ATP hydrolysis by the F1F0-ATP synthase
YMR295C	IBI2	Yes	Yes	Protein of unknown function that associates with ribosome
YLR090W	XDJ1	Yes	Yes	Chaperone with a role in facilitating mitochondrial protein import
YOL027C	MDM38	Yes	Yes	Mitochondrial protein
YLR175W	CBF5	Yes	Yes	Pseudouridine synthase
YDR331W	GPI8	Yes	Yes	ER membrane glycoprotein subunit of the GPI transamidase complex
YDR449C	UTP6	Yes	Yes	Nucleolar protein
YER177W	BMH1	Yes	Yes	14-3-3 protein, major isoform
YML017W	PSP2	Yes	Yes	Asn rich cytoplasmic protein
YGR205W	TDA10	Yes	Yes	ATP-binding protein of unknown function
YDL066W	IDP1	Yes	Yes	Mitochondrial NADP-specific isocitrate dehydrogenase
YOR315W	SFG1	Yes	Yes	Nuclear protein putative transcription factor
YDR310C	SUM1	Yes	Yes	Transcriptional repressor that regulates middle-sporulation genes
YDL137W	ARF2	Yes	Yes	ADP-ribosylation factor
YML018C	YML018C	Yes	Yes	Protein of unknown function
YGR086C	PIL1	Yes	Yes	Primary protein component of eisosomes
YIL035C	CKA1	Yes	Yes	Alpha catalytic subunit of casein kinase 2 (CK2)
YOR253W	NAT5	Yes	Yes	Subunit of protein N-terminal acetyltransferase NatA
YGL178W	MPT5	Yes	Yes	mRNA-binding protein of the PUF family
YDL065C	PEX19	Yes	Yes	Chaperone and import receptor for newly-synthesized class I PMPs
YNL268W	LYP1	Yes	Yes	Lysine permease
YDR309C	GIC2	Yes	Yes	Redundant rho-like GTPase Cdc42p effector
YGL225W	VRG4	Yes	Yes	Golgi GDP-mannose transporter
