# Supplementary material for: Coordinated Evolution of Transcriptional and Post-Transcriptional Regulation for Mitochondrial Functions in Yeast Strains
Source: PLoS One. 2016 Apr 14;11(4):e0153523. doi: 10.1371/journal.pone.0153523 (PMC4831757; doi:10.1371/journal.pone.0153523)
Supplement: S6 Table — (XLSX) [file pone.0153523.s009.xlsx]

## Sheet: S6 Table
Gene	Symbol	P value	Pearson's r
YLR278C	YLR278C	1.50346e-06	0.832946
PTK2	YJR059W	3.07537e-06	0.819484
SEF1	YBL066C	4.11291e-05	0.759677
LEA1	YPL213W	8.45403e-05	-0.739307
USV1	YPL230W	0.000247898	0.705061
BCY1	YIL033C	0.00031382	0.696865
RGP1	YDR137W	0.00043739	-0.684861
SDS3	YIL084C	0.000557475	0.675728
DBP3	YGL078C	0.000812238	-0.660917
MRT4	YKL009W	0.000873772	-0.657948
RPN13	YLR421C	0.00117838	-0.645451
PEX5	YDR244W	0.00192341	0.623728
AMA1	YGR225W	0.00255149	0.610435
GSY2	YLR258W	0.00327495	0.598189
STP1	YDR463W	0.00351285	0.59466
LSM1	YJL124C	0.00403268	-0.587597
STP3	YLR375W	0.0040376	0.587534
TSL1	YML100W	0.00489563	0.577398
RRP6	YOR001W	0.00499417	-0.576331
GIS1	YDR096W	0.00537252	0.572391
HIR1	YBL008W	0.00553837	-0.570736
PPT1	YGR123C	0.00684128	-0.558999
ASF1	YJL115W	0.00685802	0.558861
SBP1	YHL034C	0.00686029	0.558842
EST3	YIL009C-A	0.007011	-0.55761
YVH1	YIR026C	0.0073484	-0.554929
KCC4	YCL024W	0.00778154	0.551633
PAP2	YOL115W	0.0084316	-0.546959
VPS25	YJR102C	0.0089948	-0.543145
NPL6	YMR091C	0.00948722	0.539967
PRE9	YGR135W	0.00952127	-0.539753
YDR266C	YDR266C	0.00972099	0.538506
TIF4631	YGR162W	0.00988364	-0.537507
TOD6	YBL054W	0.0100065	-0.53676
MIG2	YGL209W	0.0102353	0.53539
YTA7	YGR270W	0.0103442	0.534747
PPS1	YBR276C	0.0106617	-0.532903
SAC3	YDR159W	0.0112019	-0.529866
PEP3	YLR148W	0.0112688	-0.529499
SIS2	YKR072C	0.0118123	-0.526576
SNT1	YCR033W	0.0118746	0.526248
UFD2	YDL190C	0.0123912	0.523582
PPH21	YDL134C	0.0125238	0.522912
RXT3	YDL076C	0.0141292	0.51523
MKS1	YNL076W	0.0144696	0.513693
PEP7	YDR323C	0.016034	-0.506986
SMI1	YGR229C	0.018081	0.498969
RAI1	YGL246C	0.0183831	-0.497849
CAF17	YJR122W	0.0188438	-0.496169
MRE11	YMR224C	0.0191782	-0.49497
MMS1	YPR164W	0.0195256	-0.493742
SAE2	YGL175C	0.0198021	-0.492778
RME1	YGR044C	0.0198165	0.492728
YAK1	YJL141C	0.0204667	0.490503
HPA1	YPL086C	0.0208357	-0.489265
IXR1	YKL032C	0.0218974	0.485799
INP52	YNL106C	0.0220164	0.485419
VPS4	YPR173C	0.0229686	0.482437
RTG2	YGL252C	0.0251681	-0.475908
CAF120	YNL278W	0.0265933	-0.471918
BMH1	YER177W	0.0269886	0.470841
SXM1	YDR395W	0.027563	-0.469299
SUM1	YDR310C	0.0276465	0.469077
PUF6	YDR496C	0.0281484	-0.467753
TRM10	YOL093W	0.0283019	-0.467352
DHH1	YDL160C	0.0299	0.463275
HCR1	YLR192C	0.0304919	-0.461809
RPA49	YNL248C	0.0307423	-0.461196
SAT4	YCR008W	0.0308613	0.460906
HFI1	YPL254W	0.0329072	-0.456051
YHR003C	YHR003C	0.0343005	-0.452879
RAD1	YPL022W	0.0346757	-0.452043
CTR9	YOL145C	0.0349177	0.451507
VPS16	YPL045W	0.0370445	-0.446919
HXK2	YGL253W	0.0376306	-0.445691
PET112	YBL080C	0.0398874	-0.441098
DBR1	YKL149C	0.0403676	0.440148
SAS3	YBL052C	0.0418136	-0.437337
RRG9	YNL213C	0.0424706	-0.436085
SLX9	YGR081C	0.04268	-0.435689
YNR004W	YNR004W	0.0440202	0.43319
KSP1	YHR082C	0.0463998	0.428896
LSM6	YDR378C	0.0466873	-0.428389
KTI12	YKL110C	0.0475852	0.426821
RAD54	YGL163C	0.0494638	0.423612
VPS71	YML041C	0.0552048	-0.414357
THR4	YCR053W	0.0560466	-0.413063
ROX1	YPR065W	0.0583257	0.409633
DID4	YKL002W	0.0609293	-0.405838
KIN1	YDR122W	0.0633589	0.402407
MSC1	YML128C	0.0634206	0.402321
CLN3	YAL040C	0.0645754	0.400726
SCS2	YER120W	0.0653255	0.399702
ARX1	YDR101C	0.0655693	-0.399371
SAC1	YKL212W	0.0672543	-0.397109
GPR1	YDL035C	0.0676638	-0.396566
FMP38	YOR205C	0.0691248	-0.394648
ESC1	YMR219W	0.0692518	0.394482
TUP1	YCR084C	0.0695434	0.394104
HTL1	YCR020W-B	0.0706346	-0.392698
TDA9	YML081W	0.0728942	-0.389837
SWI5	YDR146C	0.0735307	0.389043
MGA2	YIR033W	0.0765622	0.385333
ASI2	YNL159C	0.0767748	0.385076
SPT23	YKL020C	0.0781918	0.383383
NOT4	YER068W	0.0787298	0.382746
RTG1	YOL067C	0.0810006	-0.380094
IPK1	YDR315C	0.0814367	-0.379591
CCE1	YKL011C	0.0826848	-0.378163
HAL5	YJL165C	0.0853112	-0.375208
DEF1	YKL054C	0.086941	-0.373409
RPD3	YNL330C	0.0872921	0.373025
MED5	YGL151W	0.0894137	0.370726
CYCC	YNL025C	0.089529	0.370603
MED2	YDL005C	0.0900985	0.369993
TFB5	YDR079C-A	0.0913599	-0.368654
MUM2	YBR057C	0.0914231	0.368587
CAF130	YGR134W	0.0929787	-0.366954
YBP2	YGL060W	0.0931949	-0.366729
YCK2	YNL154C	0.0987321	-0.361086
STD1	YOR047C	0.102252	0.357619
POL32	YJR043C	0.105008	-0.354965
NAM7	YMR080C	0.106514	0.353536
GCN5	YGR252W	0.106772	0.353294
IST3	YIR005W	0.107327	0.352772
RRP8	YDR083W	0.108239	-0.351918
MED31	YGL127C	0.108605	0.351577
NAP1	YKR048C	0.112045	-0.348413
DUN1	YDL101C	0.113171	0.347393
PTC1	YDL006W	0.115585	-0.34523
VPS1	YKR001C	0.118285	0.342849
AZF1	YOR113W	0.12034	0.341063
MED1	YPR070W	0.127536	-0.334978
PRR2	YDL214C	0.128303	0.334344
LOC1	YFR001W	0.128723	-0.333998
TUB3	YML124C	0.130068	-0.332895
MCK1	YNL307C	0.130252	0.332745
RSC2	YLR357W	0.133256	0.330314
SAM3	YPL274W	0.13383	-0.329854
SKO1	YNL167C	0.135634	0.328417
ITT1	YML068W	0.135933	-0.32818
LEE1	YPL054W	0.13609	0.328056
EDE1	YBL047C	0.137323	0.327084
GZF3	YJL110C	0.139937	0.325044
TIP41	YPR040W	0.141494	0.323842
SWI6	YLR182W	0.144992	0.321175
KAP120	YPL125W	0.150393	-0.317144
CHL1	YPL008W	0.15301	-0.315228
NEM1	YHR004C	0.1571	0.312279
RNY1	YPL123C	0.165448	0.306421
RAD23	YEL037C	0.165965	-0.306065
YML082W	YML082W	0.168105	-0.3046
SIP4	YJL089W	0.169581	0.303597
HOM2	YDR158W	0.169665	-0.30354
CMS1	YLR003C	0.172228	-0.301813
MED9	YNR010W	0.179214	-0.297194
NUP170	YBL079W	0.183602	-0.294356
UBP10	YNL186W	0.190221	0.29016
SGS1	YMR190C	0.190893	-0.28974
PFK27	YOL136C	0.191018	-0.289662
STE14	YDR410C	0.194406	-0.287559
MIG1	YGL035C	0.197009	0.28596
SRO9	YCL037C	0.197278	-0.285795
MMS22	YLR320W	0.198132	-0.285275
GRR1	YJR090C	0.201116	-0.283466
YPT7	YML001W	0.204321	-0.281543
GAL83	YER027C	0.204385	-0.281505
HPA2	YPR193C	0.205063	0.281101
POG1	YIL122W	0.205611	0.280775
RIM101	YHL027W	0.206801	0.280069
RSC30	YHR056C	0.207866	0.27944
UTP30	YKR060W	0.210264	-0.278031
AIM1	YAL046C	0.215833	-0.274799
RTC1	YOL138C	0.220654	-0.272046
WTM2	YOR229W	0.221351	-0.271652
STM1	YLR150W	0.222009	-0.271279
SAP4	YGL229C	0.222953	0.270747
CTK1	YKL139W	0.224114	-0.270095
SNF5	YBR289W	0.224647	0.269796
SWI3	YJL176C	0.22607	0.269
ACO1	YLR304C	0.228814	0.267476
SWD3	YBR175W	0.229673	-0.267001
ELP4	YPL101W	0.229765	0.26695
RNR4	YGR180C	0.231389	-0.266056
HAP3	YBL021C	0.23844	0.26222
PTC4	YBR125C	0.239546	0.261624
RSC1	YGR056W	0.245782	-0.258302
MED16	YNL236W	0.248975	0.256623
SFL1	YOR140W	0.252006	0.255041
CST6	YIL036W	0.256081	0.252934
RAM1	YDL090C	0.257373	-0.25227
SWA2	YDR320C	0.260769	0.250536
NRP1	YDL167C	0.260801	-0.25052
RTG3	YBL103C	0.261871	0.249976
PHO85	YPL031C	0.269354	0.246215
RMI1	YPL024W	0.27255	0.244628
MSG5	YNL053W	0.274144	-0.243842
RPN4	YDL020C	0.276323	-0.242771
SNF4	YGL115W	0.28269	-0.239672
RTT109	YLL002W	0.283358	-0.239349
OPI1	YHL020C	0.287822	-0.237205
TMA23	YMR269W	0.288594	-0.236837
KIN3	YAR018C	0.298009	0.23239
NBP2	YDR162C	0.298573	-0.232126
SSN6	YBR112C	0.298879	0.231983
RSA3	YLR221C	0.315981	-0.224134
SPO7	YAL009W	0.316701	0.22381
TOP3	YLR234W	0.3212	-0.221791
SSF1	YHR066W	0.321268	-0.221761
PIH1	YHR034C	0.327074	0.219181
FZF1	YGL254W	0.328765	0.218434
RTT107	YHR154W	0.331703	0.217143
CLB5	YPR120C	0.335978	-0.215277
DIG1	YPL049C	0.337118	-0.214781
NOP12	YOL041C	0.346993	-0.210531
SPT7	YBR081C	0.350184	0.209173
UPF3	YGR072W	0.353437	-0.207796
NUP133	YKR082W	0.358501	-0.205667
PPZ1	YML016C	0.365541	0.202736
MDS3	YGL197W	0.367909	0.201757
CDC40	YDR364C	0.369223	-0.201216
RAD27	YKL113C	0.369838	0.200963
NPL3	YDR432W	0.372427	0.1999
CBF1	YJR060W	0.386767	0.19409
SHR5	YOL110W	0.386881	-0.194044
MSH2	YOL090W	0.39188	0.192048
PIF1	YML061C	0.394027	0.191194
ESC2	YDR363W	0.395176	-0.190739
RAD52	YML032C	0.397901	-0.189662
NUP60	YAR002W	0.398388	-0.189469
RIM1	YCR028C-A	0.407016	-0.186087
PUB1	YNL016W	0.413797	0.183456
MED12	YCR081W	0.422088	-0.180272
RAD57	YDR004W	0.429319	0.177522
UBR1	YGR184C	0.429531	0.177442
SLX5	YDL013W	0.437049	0.17461
KEM1	YGL173C	0.455837	0.167643
GSY1	YFR015C	0.460085	0.166089
SET3	YKR029C	0.460195	0.166049
DOA4	YDR069C	0.460356	0.16599
POC4	YPL144W	0.463409	-0.164878
DEP1	YAL013W	0.464171	0.164601
RAD6	YGL058W	0.471697	0.161877
CTF18	YMR078C	0.474272	0.160951
DCC1	YCL016C	0.477798	-0.159686
ARP8	YOR141C	0.479622	0.159034
SPT20	YOL148C	0.486768	-0.156489
SRP40	YKR092C	0.487155	0.156352
MSI1	YBR195C	0.487986	0.156058
EXO1	YOR033C	0.488973	0.155708
CPR1	YDR155C	0.493059	0.154265
SIT4	YDL047W	0.497469	0.152714
HNT3	YOR258W	0.502829	-0.150838
ZAP1	YJL056C	0.505113	0.150042
RPA12	YJR063W	0.506051	-0.149715
INO4	YOL108C	0.507061	0.149364
IRC3	YDR332W	0.51567	-0.146383
CAP	YNL138W	0.521512	0.144374
RAD50	YNL250W	0.525107	-0.143142
SIP3	YNL257C	0.541304	0.137644
KAR3	YPR141C	0.542961	-0.137086
DOC1	YGL240W	0.548437	-0.135247
RRD1	YIL153W	0.551658	0.134169
BRE1	YDL074C	0.561503	-0.130892
PEP5	YMR231W	0.568161	0.128691
SNF6	YHL025W	0.569003	0.128413
CDC26	YFR036W	0.578693	0.125232
RPS21A	YKR057W	0.579272	-0.125042
MSH1	YHR120W	0.583711	-0.123593
ACM1	YPL267W	0.591758	0.120978
SNF12	YNR023W	0.612035	0.114454
GIS4	YML006C	0.617436	0.112731
RPL16A	YIL133C	0.618379	0.112431
LEM3	YNL323W	0.625811	-0.110072
CIN8	YEL061C	0.632573	0.107935
DAL82	YNL314W	0.643573	0.104478
OPI3	YJR073C	0.650927	-0.102179
NMD2	YHR077C	0.651684	-0.101943
HUR1	YGL168W	0.653527	-0.101369
KAP123	YER110C	0.660494	-0.0992035
IRE1	YHR079C	0.663531	0.0982623
THR1	YHR025W	0.677113	-0.0940717
GLN3	YER040W	0.681026	0.0928702
CTF19	YPL018W	0.691231	-0.0897477
MBP1	YDL056W	0.69879	0.087445
BUD20	YLR074C	0.702617	-0.0862824
APQ12	YIL040W	0.704278	-0.0857785
CSM1	YCR086W	0.718204	0.0815687
CHO2	YGR157W	0.724757	0.0795968
YAF9	YNL107W	0.725	-0.0795237
HOS2	YGL194C	0.727316	0.0788281
RAD18	YCR066W	0.729657	0.0781259
EST1	YLR233C	0.731782	0.077489
NEW1	YPL226W	0.735448	0.0763917
WTM1	YOR230W	0.749984	0.0720562
PLC1	YPL268W	0.757197	-0.0699141
THP1	YOL072W	0.758132	-0.069637
PFK2	YMR205C	0.760651	0.0688907
SET2	YJL168C	0.761295	-0.0686997
MED13	YDR443C	0.766166	-0.0672588
MEI5	YPL121C	0.770148	0.0660826
MSN5	YDR335W	0.789775	0.0603086
BIM1	YER016W	0.793022	-0.059357
SIN3	YOL004W	0.79381	0.059126
JNM1	YMR294W	0.800091	-0.0572885
RSA1	YPL193W	0.800701	-0.0571102
FKS1	YLR342W	0.802896	-0.0564689
PFK1	YGR240C	0.806985	-0.0552755
YMR258C	YMR258C	0.808049	-0.0549651
CCR4	YAL021C	0.810712	0.0541889
REG1	YDR028C	0.812638	0.0536279
UBC12	YLR306W	0.813088	0.0534968
RTR1	YER139C	0.815075	0.0529182
ELM1	YKL048C	0.816905	-0.052386
PTC2	YER089C	0.826708	-0.0495381
SPT4	YGR063C	0.830008	0.0485812
ARG80	YMR042W	0.833117	0.0476805
SWC5	YBR231C	0.835454	-0.0470036
SFP1	YLR403W	0.843356	0.0447184
JJJ1	YNL227C	0.851716	-0.0423051
LTV1	YKL143W	0.852319	0.0421314
EAF1	YDR359C	0.868774	-0.0373948
IES6	YEL044W	0.872111	-0.036436
YPT6	YLR262C	0.875645	-0.0354214
RGT2	YDL138W	0.885018	-0.0327337
NGG1	YDR176W	0.889259	0.0315189
GCR2	YNL199C	0.894793	0.0299352
HMO1	YDR174W	0.899237	-0.0286645
IOC4	YMR044W	0.903968	-0.0273123
CGR1	YGL029W	0.911313	0.025215
IES2	YNL215W	0.918429	0.0231849
TCO89	YPL180W	0.929113	0.0201404
IRA2	YOL081W	0.934309	-0.0186607
ADA2	YDR448W	0.937226	-0.0178305
CTF4	YPR135W	0.941627	-0.0165782
YPK1	YKL126W	0.955664	0.0125872
INO2	YDR123C	0.96004	0.011344
PEX4	YGR133W	0.966454	0.00952201
PTC3	YBL056W	0.970197	0.00845916
CDK8	YPL042C	0.977246	-0.00645785
DPB3	YBR278W	0.989883	-0.00287095
NUP120	YKL057C	0.99066	0.00265061
SHA3	YPL026C	0.996973	0.000858957
TLC1	S000006657	NA	NA
